# Supplementary material for: Hypoblast Formation in Bovine Embryos Does Not Depend on NANOG
Source: Cells. 2021 Aug 28;10(9):2232. doi: 10.3390/cells10092232 (PMC8466907; doi:10.3390/cells10092232)
Supplement: Supplementary file 1 [file cells-10-02232-s001.zip]

Archive with 1 entries (1 files):
- cells-1321834-supplementary.pdf
